# Supplementary material for: Escherichia coli Strains Originating from Raw Sheep Milk, with Special Reference to Their Genomic Characterization, Such as Virulence Factors (VFs) and Antimicrobial Resistance (AMR) Genes, Using Whole-Genome Sequencing (WGS)
Source: Vet Sci. 2025 Aug 8;12(8):744. doi: 10.3390/vetsci12080744 (PMC12390150; doi:10.3390/vetsci12080744)
Supplement: Supplementary file 1 [file vetsci-12-00744-s001.zip]

Archive with 1 entries (1 files):
- vetsci-3691811-supplementary.pdf
